# Supplementary material for: Implications of partial culling on African swine fever control effectiveness in Vietnam
Source: Front Vet Sci. 2022 Sep 6;9:957918. doi: 10.3389/fvets.2022.957918 (PMC9479321; doi:10.3389/fvets.2022.957918)
Supplement: Supplementary file 1 [file Table_1.XLSX]

## Sheet: Supplemental
No.	Province	Culling approach	Total before ASF	total animals culled	animals on farm after end of event	days between onset and last culling
1	Quảng Ninh	Total	37	24	0	4
2	Quảng Ninh	Total	598	273	0	3
3	Quảng Ninh	Total	42	26	0	2
4	Bắc Giang	Total	43	42	0	3
5	Quảng Ninh	Total	19	6	0	3
6	Quảng Ninh	Total	43	32	0	3
7	Hải Dương	Total	5200	5146	0	15
8	Thái Nguyên	Total	116	112	0	4
9	Thái Nguyên	Total	240	174	0	5
10	Thái Nguyên	Total	24	15	0	2
11	Thái Nguyên	Total	120	90	0	3
12	Thái Nguyên	Total	48	37	0	4
13	Thái Nguyên	Total	190	167	0	4
14	Thái Nguyên	Total	87	82	0	3
15	Thái Nguyên	Total	70	63	0	6
16	Thái Nguyên	Total	19	13	0	6
17	Thái Nguyên	Total	15	11	0	5
18	Thái Nguyên	Total	2	1	0	0
19	Thái Nguyên	Total	52	34	0	2
20	Thái Nguyên	Total	36	33	0	8
21	Thái Nguyên	Total	33	31	0	4
22	Thái Nguyên	Total	49	32	0	6
23	Thái Nguyên	Total	170	136	0	3
24	Hà Nội	Total	33	25	0	19
25	Hà Nội	Partial	500	300	200	15
27	Nghệ An	Partial	110	78	85	14
28	Nghệ An	Partial	90	31	39	19
29	Nghệ An	Partial	110	27	56	18
30	Thanh Hóa	Partial	90	31	28	16
31	Bắc Giang	Total	183	178	0	35
32	Bắc Giang	Total	160	157	0	44
33	Phú Thọ	Total	9	8	0	6
34	Hải dương	Total	83	7	0	19
35	Thái Bình	Total	384	330	0	12
36	Bắc Ninh	Total	79	51	0	9
37	Hà Nội	Total	55	51	0	10
38	Thái Bình	Total	48	45	0	4
39	Thanh Hóa	Total	274	271	0	14
40	Hưng Yên	Partial	800	2	797	6
41	Thái Bình	Total	860	808	0	9
42	Bắc Giang	Total	616	613	0	5
43	Bắc Giang	Total	981	792	0	18
44	Hải Dương	Total	120	117	0	2
45	Hà Tĩnh	Total	55	46	0	2
46	Hải Dương	Total	125	119	0	5
47	Hải Dương	Total	114	100	0	18
48	Thái Bình	Total	136	72	0	12
49	Quảng Ninh	Total	597	489	0	9
50	Hưng Yên	Partial	900	852	28	18
51	Hưng Yên	Total	1630	1555	0	6
52	Hưng Yên	Total	103	39	0	34
53	Thái Bình	Total	17	6	0	33
54	Bắc Giang	Total	224	219	0	21
55	Hải Phòng	Total	162	159	0	13
56	Hưng Yên	Total	240	202	0	8
57	Hưng Yên	Partial	1420	1330	400	38
58	Bắc Giang	Total	190	152	0	26
59	Thái Nguyên	Total	45	43	0	6
60	Thái Nguyên	Total	227	217	0	7
61	Thái Bình	Partial	1509	18	1489	7
62	Thái Bình	Total	123	111	0	7
63	Thái Bình	Total	390	370	0	6
64	Thái Bình	Total	123	107	0	22
65	Hà Nội	Total	3	2	0	5
66	Hải Dương	Total	90	37	0	12
67	Hà Nội	Partial	165	37	90	7
68	Bắc Giang	Partial	750	62	688	10
69	Hà Nam	Partial	165	27	100	4
70	Hải dương	Total	475	432	0	10
71	Thái Bình	Total	1682	1446	0	17
72	Bắc Ninh	Total	323	275	0	9
73	Bắc Giang	Total	192	155	0	17
74	Hải Phòng	Partial	1212	200	950	13
75	Thanh Hóa	Partial	90	18	72	16
76	Thanh Hóa	Partial	438	15	420	5
77	Thanh Hóa	Partial	144	6	135	7
78	Hà Tĩnh	Partial	22	13	1	2
79	Nghệ An	Partial	40	25	15	8
80	Ha Tinh	Partial	4600	92	4500	23
81	Phú Thọ	Partial	300	247	40	17
82	Phú Thọ	Partial	250	166	50	30
